# Supplementary material for: An Internet-Based Intervention Augmented With a Diet and Physical Activity Consultation to Decrease the Risk of Dementia in At-Risk Adults in a Primary Care Setting: Pragmatic Randomized Controlled Trial
Source: J Med Internet Res. 2020 Sep 24;22(9):e19431. doi: 10.2196/19431 (PMC7545332; doi:10.2196/19431)
Supplement: Multimedia Appendix 1 [file jmir_v22i9e19431_app1.xlsx]

## Sheet: ALL ALGORITHMS
03 PHYSICAL ACTIVITY
C3.1 & C3.2 = 'disagree' or 'strongly disagree'	Support executive functions 1 -supporting executive functions3
IF (O1.1, O2.6, O1.2, O1.3)= 'disagree' OR 'strongly disagree'	Opportunity Header, Opportunity intro1- Opportunity intro2
O1.2 AND O1.3 = 'disagree' OR 'strongly disagree'	Physical opportunity1 - physical opportunity3
O1.1 AND O2.6 = 'disagree' OR 'strongly disagree'	Social support1- social support3
M3.1=1	Cultivating optimism6- cultivating optimism7
IF O2.3<=3 OR O2.5<=3	Social comparison
IF O2.1<=3	Information on others approval
M1.1 and M1.2 >=3	Identification of self as role model1- Identification of self as a role model2
SUM (M2.1-M2.3) < 7 (note item reversal)	self-efficacy intro2
C4.1 = 'strongly disagree' or 'disagree'	Habit formation1 - habit formation3
M5.4 = 'agree' or 'strongly agree'	Self reward1 - self reward3
M5.1 = 'agree' or 'strongly agree'	self reward4
Behaviour contract = 'not ready'	Behaviour-contract_0
Behaviour contract = 'ready'	Behavioural contract3
04 NUTRITION
C3.1 & C3.2 = 'disagree' or 'strongly disagree'	Support executive functions 1 -supporting executive functions4
IF (O1.1, O2.6, O1.2, O1.3)= 'disagree' OR 'strongly disagree'	Opportunity Header, Opportunity intro1- Opportunity intro2
O1.2 AND O1.3 = 'disagree' OR 'strongly disagree'	Physical opportunity1 - physical opportunity3
O1.1 AND O2.6 = 'disagree' OR 'strongly disagree'	Social support1- social support3
M3.1=1	Cultivating optimism6- cultivating optimism7
IF O2.3<=3 OR O2.5<=3	Social comparison
IF O2.1<=3	Information on others approval
M1.1 and M1.2 >=3	Identification of self as role model1- Identification of self as a role model2
SUM (M.2.1-M2.3) < 7 (note item reversal)	self-efficacy intro2
C4.1 = 'strongly disagree' or 'disagree'	Habit formation1 - habit formation3
M5.4 = 'agree' or 'strongly agree'	Self reward1 - self reward3
M5.1 = 'agree' or 'strongly agree'	self reward4
Behaviour contract = 'not ready'	Behaviour-contract_0
Behaviour contract = 'ready'	Behavioural contract3
05 HEALTH
C3.1 & C3.2 = 'disagree' or 'strongly disagree'	Support executive functions 1 -supporting executive functions3
IF (O1.1, O2.6, O1.2, O1.3)= 'disagree' OR 'strongly disagree'	Opportunity Header, Opportunity intro1- Opportunity intro2
O1.2 AND O1.3 = 'disagree' OR 'strongly disagree'	Physical opportunity1 - physical opportunity3
O1.1 AND O2.6 = 'disagree' OR 'strongly disagree'	Social support1- social support3
M3.1=1	Cultivating optimism6- cultivating optimism7
IF O2.3<=3 OR O2.5<=3	Social comparison
IF O2.1<=3	Information on others approval
M1.1 and M1.2 >=3	Identification of self as role model1- Identification of self as a role model2
SUM (M2.1-M2.3) < 7 (note item reversal)	self-efficacy intro2, promoted imagery, focus on past success, prompt generalization of behaviour
C4.1 = 'strongly disagree' or 'disagree'	Habit formation1 - habit formation3
M5.4 = 'agree' or 'strongly agree'	Self reward1 - self reward3
M5.1 = 'agree' or 'strongly agree'	self reward4
Behaviour contract = 'not ready'	Behaviour-contract_0
Behaviour contract = 'ready'	Behavioural contract3
06 THINK
C3.1 & C3.2 = 'disagree' or 'strongly disagree'	Support executive functions 1 -supporting executive functions3
IF (O1.1, O2.6, O1.2, O1.3)= 'disagree' OR 'strongly disagree'	Opportunity Header, Opportunity intro1- Opportunity intro2
O1.2 AND O1.3 = 'disagree' OR 'strongly disagree'	Physical opportunity1 - physical opportunity3
O1.1 AND O2.6 = 'disagree' OR 'strongly disagree'	Social support1- social support3
M3.1=1	Cultivating optimism6- cultivating optimism7
IF O2.3<=3 OR O2.5<=3	Social comparison
IF O2.1<=3	Information on others approval
M1.1 and M1.2 >=3	Identification of self as role model1- Identification of self as a role model2
SUM (M2.1-M2.3) < 7 (note item reversal)	self-efficacy intro2, promoted imagery, focus on past success, prompt generalization of behaviour
C4.1 = 'strongly disagree' or 'disagree'	Habit formation1 - habit formation3
M5.4 = 'agree' or 'strongly agree'	Self reward1 - self reward3
M5.1 = 'agree' or 'strongly agree'	self reward4
Behaviour contract = 'not ready'	Behaviour-contract_0
Behaviour contract = 'ready'	Behavioural contract3
07 CONNECT
C3.1 & C3.2 = 'disagree' or 'strongly disagree'	Support executive functions 1 -supporting executive functions3
IF (O1.1, O2.6, O1.2, O1.3)= 'disagree' OR 'strongly disagree'	Opportunity Header, Opportunity intro1- Opportunity intro2
O1.2 AND O1.3 = 'disagree' OR 'strongly disagree'	Physical opportunity1 - physical opportunity3
O1.1 AND O2.6 = 'disagree' OR 'strongly disagree'	Social support1- social support3
M3.1=1	Cultivating optimism6- cultivating optimism7
IF O2.3<=3 OR O2.5<=3	Social comparison
IF O2.1<=3	Information on others approval
M1.1 and M1.2 >=3	Identification of self as role model1- Identification of self as a role model2
SUM (M2.1-M2.3) < 7 (note item reversal)	self-efficacy intro2, promoted imagery, focus on past success, prompt generalization of behaviour
C4.1 = 'strongly disagree' or 'disagree'	Habit formation1 - habit formation3
M5.4 = 'agree' or 'strongly agree'	Self reward1 - self reward3
M5.1 = 'agree' or 'strongly agree'	self reward4
Behaviour contract = 'not ready'	Behaviour-contract_0
Behaviour contract = 'ready'	Behavioural contract3
08 MOOD
C3.1 & C3.2 = 'disagree' or 'strongly disagree'	Support executive functions 1 -supporting executive functions3
IF (O1.1, O2.6, O1.2, O1.3)= 'disagree' OR 'strongly disagree'	Opportunity Header, Opportunity intro1- Opportunity intro2
O1.2 AND O1.3 = 'disagree' OR 'strongly disagree'	Physical opportunity1 - physical opportunity3
O1.1 AND O2.6 = 'disagree' OR 'strongly disagree'	Social support1- social support3
M3.1=1	Cultivating optimism6- cultivating optimism7
IF O2.3<=3 OR O2.5<=3	Social comparison
IF O2.1<=3	Information on others approval
M1.1 and M1.2 >=3	Identification of self as role model1- Identification of self as a role model2
SUM (M2.1-M2.3) < 7 (note item reversal)	self-efficacy intro2, prompted imagery, focus on past success, prompt generalization of behaviour
C4.1 = 'strongly disagree' or 'disagree'	Habit formation1 - habit formation2
M5.4 = 'agree' or 'strongly agree'	Self reward1 - self reward3
M5.1 = 'agree' or 'strongly agree'	self reward4
Behaviour contract = 'not ready'	Behaviour-contract_0
Behaviour contract = 'ready'	Behavioural contract3

## Sheet: 03 Activity
Tailoring?
	M	Motivation
√	M1	Role and Identity (2 items)
	M1.1	Being physically active forms part of my identity
		1 Strongly Agree	2 Agree	3 Neither Agree or Disagree	4 Disagree	5 Strongly Disagree
	M1.2	I feel like a role model to others around me with respect to physical activity
		1 Strongly Agree	2 Agree	3 Neither Agree or Disagree	4 Disagree	5 Strongly Disagree
√	M2	Beliefs about capabilities (3 items)
	M2.1	I am confident that I can become more physically active
		1 Strongly Agree	2 Agree	3 Neither Agree or Disagree	4 Disagree	5 Strongly Disagree
	M2.2	Whether or not I become more physically active is up to me (low variance item - to be deleted?)
		1 Strongly Agree	2 Agree	3 Neither Agree or Disagree	4 Disagree	5 Strongly Disagree
	M2.3	I am less likely to be physically active when conditions change (e.g., exercise partner is unavailable, poor weather, equipment not available)
	R	1 Strongly Agree	2 Agree	3 Neither Agree or Disagree	4 Disagree	5 Strongly Disagree
√	M3	Optimism (1 item)
	M3.1	I am optimistic that I will eventually become more physically active
		1 Strongly Agree	2 Agree	3 Neither Agree or Disagree	4 Disagree	5 Strongly Disagree
	M5	Reinforcement (4 items)
	M5.1	I find it rewarding to be physically active
		1 Strongly Agree	2 Agree	3 Neither Agree or Disagree	4 Disagree	5 Strongly Disagree
	M5.4	I generally reward myself for being physically active
		1 Strongly Agree	2 Agree	3 Neither Agree or Disagree	4 Disagree	5 Strongly Disagree
	C3	Cognitive processes (2 items)
	C3.1	I tend to become distracted or forgetful and as a result don't get around to do physical activity
	R	1 Strongly Agree	2 Agree	3 Neither Agree or Disagree	4 Disagree	5 Strongly Disagree
	C3.2	I find it hard to switch my mind off my daily tasks and activities and engage in physical activity
	F	1 Strongly Agree	2 Agree	3 Neither Agree or Disagree	4 Disagree	5 Strongly Disagree
	C4	Behavioural regulation (4 items)
	C4.1	I have habits and routines that make it difficult for me to be physically active
	R	1 Strongly Agree	2 Agree	3 Neither Agree or Disagree	4 Disagree	5 Strongly Disagree
	O	Opportunity
	O1	Environmental context and resources (3 items)
	O1.1	I don't get enough practical support at home or at work to become more physically active (e.g., a lift to the gym, activities at work)
	R	1 Strongly Agree	2 Agree	3 Neither Agree or Disagree	4 Disagree	5 Strongly Disagree
	O1.2	I don't have convenient access to my preferred types of sporting facilities (e.g., gym, pool)
	R	1 Strongly Agree	2 Agree	3 Neither Agree or Disagree	4 Disagree	5 Strongly Disagree
	O1.3	My preferred type of physical activity costs too much
	R	1 Strongly Agree	2 Agree	3 Neither Agree or Disagree	4 Disagree	5 Strongly Disagree
	O2	Social influences (5 items)
	O2.1	most people who are important to me would want me to be physically active
		1 Strongly Agree	2 Agree	3 Neither Agree or Disagree	4 Disagree	5 Strongly Disagree
	O2.3	Most of my friends are physically active
		1 Strongly Agree	2 Agree	3 Neither Agree or Disagree	4 Disagree	5 Strongly Disagree
	O2.5	I feel inspired when I see people who are similar to me and my circumstances who are physically active
		1 Strongly Agree	2 Agree	3 Neither Agree or Disagree	4 Disagree	5 Strongly Disagree
	O2.6	I don't get enough social/emotional support and encouragement to become more physically active
	R	1 Strongly Agree	2 Agree	3 Neither Agree or Disagree	4 Disagree	5 Strongly Disagree

## Sheet: 04 Nutrition
M	Motivation
M1	Role and Identity
M1.1	Enjoying a well-balanced diet forms part of my identity
	1 Strongly Agree	2 Agree	3 Neither Agree or Disagree	4 Disagree	5 Strongly Disagree
M1.2	I feel like a bit of a role model to others around me with respect to my dietary habits
	1 Strongly Agree	2 Agree	3 Neither Agree or Disagree	4 Disagree	5 Strongly Disagree
M2	Beliefs about capabilities
M2.1	I am confident that I can improve my dietary habits
	1 Strongly Agree	2 Agree	3 Neither Agree or Disagree	4 Disagree	5 Strongly Disagree
M2.2	Whether or not I improve my dietary habits is up to me
	1 Strongly Agree	2 Agree	3 Neither Agree or Disagree	4 Disagree	5 Strongly Disagree
M2.3	I am less likely to prioritise a healthy balanced diet when conditions change (e.g., work schedule, holiday away, etc)
r	1 Strongly Agree	2 Agree	3 Neither Agree or Disagree	4 Disagree	5 Strongly Disagree
M3	Optimism
M3.1	I am optimistic that I will eventually improve my dietary habits
	1 Strongly Agree	2 Agree	3 Neither Agree or Disagree	4 Disagree	5 Strongly Disagree
M4	Beliefs about consequences
M5	Reinforcement
M5.1	I find it rewarding to enjoy a healthy and well-balanced diet
	1 Strongly Agree	2 Agree	3 Neither Agree or Disagree	4 Disagree	5 Strongly Disagree
M5.4	I generally reward myself for sticking to healthy eating habits
	1 Strongly Agree	2 Agree	3 Neither Agree or Disagree	4 Disagree	5 Strongly Disagree
M6	Intention
M7	Goals
M8	Emotions
C	Capability
C1	Knowledge
C3	Cognitive processes
C3.1	I find it hard to follow and interpret food lables
	1 Strongly Agree	2 Agree	3 Neither Agree or Disagree	4 Disagree	5 Strongly Disagree
C3.2	I find mental effort I need to put into understanding, monitoring and recalling of nutrition information too daunting
	1 Strongly Agree	2 Agree	3 Neither Agree or Disagree	4 Disagree	5 Strongly Disagree
C4	Behavioural regulation
C4.1	I have habits and routines that make it difficult for me to improve my dietary habits
	1 Strongly Agree	2 Agree	3 Neither Agree or Disagree	4 Disagree	5 Strongly Disagree
O	Opportunity
O1	Environmental context and resources
O1.1	I don't get enough practical support at home or at work to improve my dietary habits
	1 Strongly Agree	2 Agree	3 Neither Agree or Disagree	4 Disagree	5 Strongly Disagree
O1.2	I don't have convenient access to my preferred types of foods (e.g., organic, fresh fish)
	1 Strongly Agree	2 Agree	3 Neither Agree or Disagree	4 Disagree	5 Strongly Disagree
O1.3	My preferred types of healthy foods costs too much
	1 Strongly Agree	2 Agree	3 Neither Agree or Disagree	4 Disagree	5 Strongly Disagree
O2	Social influences
O2.1	Most people who are important to me would want me to have healthy dietary habits
	1 Strongly Agree	2 Agree	3 Neither Agree or Disagree	4 Disagree	5 Strongly Disagree
O2.3	Most of my friends have healthy balanced diets
	1 Strongly Agree	2 Agree	3 Neither Agree or Disagree	4 Disagree	5 Strongly Disagree
O2.5	I feel inspired when I see people who are similar to me and my circumstances who have healthy eating habits
	1 Strongly Agree	2 Agree	3 Neither Agree or Disagree	4 Disagree	5 Strongly Disagree
O2.6	I don't get enough social/emotional support and encouragement to improve my dietary habits
	1 Strongly Agree	2 Agree	3 Neither Agree or Disagree	4 Disagree	5 Strongly Disagree

## Sheet: 05 Health
M	Motivation
M1	Role and Identity
M1.1	Regularly monitoring and managing my health forms part of my identity
	1 Strongly Agree	2 Agree	3 Neither Agree or Disagree	4 Disagree	5 Strongly Disagree
M1.2	I feel like a bit of a role model to others around me with respect to health monitoring and management
	1 Strongly Agree	2 Agree	3 Neither Agree or Disagree	4 Disagree	5 Strongly Disagree
M2	Beliefs about capabilities
M2.1	I am confident that I can regularly monitor and manage my health
	1 Strongly Agree	2 Agree	3 Neither Agree or Disagree	4 Disagree	5 Strongly Disagree
M2.2	Whether or not I regularly monitor and manage my health is up to me
	1 Strongly Agree	2 Agree	3 Neither Agree or Disagree	4 Disagree	5 Strongly Disagree
M2.3	I am less likely to monitor and manage my health when conditions change (e.g., visiting a GP is an inconvenience, when on holiday, when eating out)
R	1 Strongly Agree	2 Agree	3 Neither Agree or Disagree	4 Disagree	5 Strongly Disagree
M3	Optimism
M3.1	I am optimistic that I will eventually monitor and manage my health on a regular basis
	1 Strongly Agree	2 Agree	3 Neither Agree or Disagree	4 Disagree	5 Strongly Disagree
M4	Beliefs about consequences
M5	Reinforcement
M5.1	I find it rewarding to regularly monitor and manage my health
	1 Strongly Agree	2 Agree	3 Neither Agree or Disagree	4 Disagree	5 Strongly Disagree
M5.4	I generally reward myself for regularly monitoring and managing my health
	1 Strongly Agree	2 Agree	3 Neither Agree or Disagree	4 Disagree	5 Strongly Disagree
M6	Intention
M7	Goals
M8	Emotions
C	Capability
C1	Knowledge
C2	Skills
C3	Cognitive processes
C3.1	I find it hard to follow, understand and remember information regarding health conditions and their causes
	1 Strongly Agree	2 Agree	3 Neither Agree or Disagree	4 Disagree	5 Strongly Disagree
C3.2	I find it hard sometimes to select which of alternative courses of action is better for me in terms of my health
	1 Strongly Agree	2 Agree	3 Neither Agree or Disagree	4 Disagree	5 Strongly Disagree
C4	Behavioural regulation
C4.1	I have habits and routines that make it difficult for me regularly monitor and manage my health
	1 Strongly Agree	2 Agree	3 Neither Agree or Disagree	4 Disagree	5 Strongly Disagree
O	Opportunity
O1	Environmental context and resources
O1.1	I don't feel as though I have a good, ongoing and collaborative relationship with a health professional that helps me monitor and manage my health
	1 Strongly Agree	2 Agree	3 Neither Agree or Disagree	4 Disagree	5 Strongly Disagree
O1.2	My workplace doesn't provide much opportunities for me to regularly monitor and manage my health
	1 Strongly Agree	2 Agree	3 Neither Agree or Disagree	4 Disagree	5 Strongly Disagree
O1.3	I don't have convenient access to my preferred types of health monitoring and management facilities (e.g., specialist clinics, internet-based information)
	1 Strongly Agree	2 Agree	3 Neither Agree or Disagree	4 Disagree	5 Strongly Disagree
O2	Social influences
O2.1	Most people who are important to me would want me to regularly monitor and manage my health
	1 Strongly Agree	2 Agree	3 Neither Agree or Disagree	4 Disagree	5 Strongly Disagree
O2.3	I am more likely to regularly monitor and manage my health if my family, friends, or colleagues also regularly monitored and managed their health
	1 Strongly Agree	2 Agree	3 Neither Agree or Disagree	4 Disagree	5 Strongly Disagree
O2.5	I feel inspired when I see people who are similar to me and my circumstances who regularly monitor and manage their health
	1 Strongly Agree	2 Agree	3 Neither Agree or Disagree	4 Disagree	5 Strongly Disagree
O2.6	I don't get enough social/emotional support and encouragement to regularly monitor and manage my health
	1 Strongly Agree	2 Agree	3 Neither Agree or Disagree	4 Disagree	5 Strongly Disagree

## Sheet: 06 Think
M	Motivation
M1	Role and Identity
M1.1	Engaging in mentally stimulating activities forms part of my identity
	1 Strongly Agree	2 Agree	3 Neither Agree or Disagree	4 Disagree	5 Strongly Disagree
M1.2	I feel like a bit of a role model to others around me with respect to engaging in mentally stimulating activities
	1 Strongly Agree	2 Agree	3 Neither Agree or Disagree	4 Disagree	5 Strongly Disagree
M2	Beliefs about capabilities
M2.1	I am confident that I can become more frequently engaged in mentally stimulating activities
	1 Strongly Agree	2 Agree	3 Neither Agree or Disagree	4 Disagree	5 Strongly Disagree
M2.2	Whether or not I regularly engage in mentally stimulating activities is up to me
	1 Strongly Agree	2 Agree	3 Neither Agree or Disagree	4 Disagree	5 Strongly Disagree
M2.3	I am less likely to engage in mentally stimulating activities when conditions change (e.g., when too tired, when under pressure, when preferred activity not possible or available)
R	1 Strongly Agree	2 Agree	3 Neither Agree or Disagree	4 Disagree	5 Strongly Disagree
M3	Optimism
M3.1	I am optimistic that I will regularly engage in mentally stimulating activities
	1 Strongly Agree	2 Agree	3 Neither Agree or Disagree	4 Disagree	5 Strongly Disagree
M4	Beliefs about consequences
M5	Reinforcement
M5.1	I find it rewarding to regularly engage in mentally stimulating activities
	1 Strongly Agree	2 Agree	3 Neither Agree or Disagree	4 Disagree	5 Strongly Disagree
M5.4	I generally reward myself for regularly engaging in mentally stimulating activities
	1 Strongly Agree	2 Agree	3 Neither Agree or Disagree	4 Disagree	5 Strongly Disagree
M6	Intention
M7	Goals
M8	Emotions
C	Capability
C1	Knowledge
2	Skills
C3	Cognitive processes
C3.1	I find being engaged in mentally stimulating activities too tiring
	1 Strongly Agree	2 Agree	3 Neither Agree or Disagree	4 Disagree	5 Strongly Disagree
C3.2	When engaging in mentally stimulating activities, I sometimes find it hard to concentrate, understand or remember information
	1 Strongly Agree	2 Agree	3 Neither Agree or Disagree	4 Disagree	5 Strongly Disagree
C4	Behavioural regulation
C4.1	I have habits and routines that make it difficult for me to regularly engage in mentally stimulating activities
	1 Strongly Agree	2 Agree	3 Neither Agree or Disagree	4 Disagree	5 Strongly Disagree
O	Opportunity
O.1	Environmental context and resources
O1.1	I don't get enough practical support to regularly engage in mentally stimulating activities (e.g. ??)
	1 Strongly Agree	2 Agree	3 Neither Agree or Disagree	4 Disagree	5 Strongly Disagree
O1.2	my workplace doesn't provide much opportunities for me to regularly engage in mentally stimulating activities
	1 Strongly Agree	2 Agree	3 Neither Agree or Disagree	4 Disagree	5 Strongly Disagree
O1.3	I don't have convenient access to my preferred types of mentally stimulating activities (e.g., gallery, instrument lessons)
	1 Strongly Agree	2 Agree	3 Neither Agree or Disagree	4 Disagree	5 Strongly Disagree
O2	Social influences
O2.1	most people who are important to me would want me to regularly enage in mentally stimulating activities
	1 Strongly Agree	2 Agree	3 Neither Agree or Disagree	4 Disagree	5 Strongly Disagree
O2.3	I am more likely to regularly engage in mentally stimulating activities if my family, friends, or colleagues regularly engaged in such activities
	1 Strongly Agree	2 Agree	3 Neither Agree or Disagree	4 Disagree	5 Strongly Disagree
O2.5	I feel inspired when I see people who are similar to me and my circumstances who regularly engage in mentally stimulating activities
	1 Strongly Agree	2 Agree	3 Neither Agree or Disagree	4 Disagree	5 Strongly Disagree
O2.6	I don't get enough social/emotional support and encouragement to regularly engage in mentally stimulating activities
	1 Strongly Agree	2 Agree	3 Neither Agree or Disagree	4 Disagree	5 Strongly Disagree

## Sheet: 07 Connect
M	Motivation
M1	Role and Identity
M1.1	Having regular social contact forms part of my identity
	1 Strongly Agree	2 Agree	3 Neither Agree or Disagree	4 Disagree	5 Strongly Disagree
M1.2	I feel like a role model to others around me with respect to my social engagement habits
	1 Strongly Agree	2 Agree	3 Neither Agree or Disagree	4 Disagree	5 Strongly Disagree
M2	Beliefs about capabilities
M2.1	I am confident that I can make social engagements a regular part of my life
	1 Strongly Agree	2 Agree	3 Neither Agree or Disagree	4 Disagree	5 Strongly Disagree
M2.2	Whether or not I regularly engage in social contact is up to me
	1 Strongly Agree	2 Agree	3 Neither Agree or Disagree	4 Disagree	5 Strongly Disagree
M2.3	I am less likely to engage socially when conditions change (e.g., feeling low or angry, work schedule, preferred social contacts unavailable)
R	1 Strongly Agree	2 Agree	3 Neither Agree or Disagree	4 Disagree	5 Strongly Disagree
M3	Optimism
M3.1	I am optimistic that I will eventually engage socially on a regular basis
	1 Strongly Agree	2 Agree	3 Neither Agree or Disagree	4 Disagree	5 Strongly Disagree
M4	Beliefs about consequences
M5	Reinforcement
M5.1	I find it rewarding to engage socially on a regular basis
	1 Strongly Agree	2 Agree	3 Neither Agree or Disagree	4 Disagree	5 Strongly Disagree
M5.4	I generally reward myself for engaging socially on a regular basis
	1 Strongly Agree	2 Agree	3 Neither Agree or Disagree	4 Disagree	5 Strongly Disagree
M6	Intention
M7	Goals
M8	Emotions
C	Capability
C1	Knowledge
C2
	Skills
C3
	Cognitive processes
C3.1	I find being engaged in social activities mentally tiring
	1 Strongly Agree	2 Agree	3 Neither Agree or Disagree	4 Disagree	5 Strongly Disagree
C3.2	In social interactions, I sometimes find it hard to concentrate, understand or remember information
	1 Strongly Agree	2 Agree	3 Neither Agree or Disagree	4 Disagree	5 Strongly Disagree
C4	Behavioural regulation
C4.1	I have habits and routines that make it harder for me to engage socially on a regular basis
	1 Strongly Agree	2 Agree	3 Neither Agree or Disagree	4 Disagree	5 Strongly Disagree
O	Opportunity
O.1	Environmental context and resources
O1.1	I don't get enough practical support at home or at work to engage socially on a regular basis
	1 Strongly Agree	2 Agree	3 Neither Agree or Disagree	4 Disagree	5 Strongly Disagree
O1.2	I don't have convenient access to my preferred types of social activity (e.g., catching up with a friend who lives far away)
	1 Strongly Agree	2 Agree	3 Neither Agree or Disagree	4 Disagree	5 Strongly Disagree
O1.3	My preferred type of social activity costs too much
	1 Strongly Agree	2 Agree	3 Neither Agree or Disagree	4 Disagree	5 Strongly Disagree
O2	Social influences
O2.1	most people who are important to me would want me to engage in regular social activities
	1 Strongly Agree	2 Agree	3 Neither Agree or Disagree	4 Disagree	5 Strongly Disagree
O2.3	I am more likely to regularly engage in social activities if my family, friends, or colleagues also engaged in regular social activity
	1 Strongly Agree	2 Agree	3 Neither Agree or Disagree	4 Disagree	5 Strongly Disagree
O2.5	I feel inspired when I see people who are similar to me and my circumstances who regularly engage in social activities
	1 Strongly Agree	2 Agree	3 Neither Agree or Disagree	4 Disagree	5 Strongly Disagree
O2.6	I don't get enough social/emotional support and encouragement to engage in regular social activities
	1 Strongly Agree	2 Agree	3 Neither Agree or Disagree	4 Disagree	5 Strongly Disagree

## Sheet: 08 Mood
M	Motivation
M1	Role and Identity
M1.1	An active and positive approach to my mental health forms part of my identity
	1 Strongly Agree	2 Agree	3 Neither Agree or Disagree	4 Disagree	5 Strongly Disagree
M1.2	I feel like a role model to others around me with respect to my mental health care
	1 Strongly Agree	2 Agree	3 Neither Agree or Disagree	4 Disagree	5 Strongly Disagree
M2	Beliefs about capabilities
M2.1	I am confident that I can make mental health care a regular part of my life
	1 Strongly Agree	2 Agree	3 Neither Agree or Disagree	4 Disagree	5 Strongly Disagree
M2.2	Whether or not I improve my mental health is up to me
	1 Strongly Agree	2 Agree	3 Neither Agree or Disagree	4 Disagree	5 Strongly Disagree
M2.3	I am less likely to prioritise my mental health when conditions change (e.g., work schedule, preferred social contacts unavailable, under pressure)
R	1 Strongly Agree	2 Agree	3 Neither Agree or Disagree	4 Disagree	5 Strongly Disagree
M3	Optimism
M3.1	I am optimistic that I will eventually take better care of my mental health
	1 Strongly Agree	2 Agree	3 Neither Agree or Disagree	4 Disagree	5 Strongly Disagree
M4	Beliefs about consequences
M5	Reinforcement
M5.1	I find it rewarding to work on improving my mental health
	1 Strongly Agree	2 Agree	3 Neither Agree or Disagree	4 Disagree	5 Strongly Disagree
M5.4	I generally reward myself for engaging in activities that improve my mental health
	1 Strongly Agree	2 Agree	3 Neither Agree or Disagree	4 Disagree	5 Strongly Disagree
M6	Intention
M7	Goals
M8	Emotions
C	Capability
C1	Knowledge
C2
	Skills
C3
	Cognitive processes
C3.1	I find it tiring to be engaged in activities that are designed to improve your mood
	1 Strongly Agree	2 Agree	3 Neither Agree or Disagree	4 Disagree	5 Strongly Disagree
C3.2	I find the effort I need to put into understanding and changing my mood too daunting
	1 Strongly Agree	2 Agree	3 Neither Agree or Disagree	4 Disagree	5 Strongly Disagree
C4	Behavioural regulation
C4.1	I have habits and routines that make it harder for me to improve my mental health
	1 Strongly Agree	2 Agree	3 Neither Agree or Disagree	4 Disagree	5 Strongly Disagree
O	Opportunity
O.1	Environmental context and resources
O1.1	I don't get enough practical support at home or at work to improve my mental health
	1 Strongly Agree	2 Agree	3 Neither Agree or Disagree	4 Disagree	5 Strongly Disagree
O1.2	I don't have convenient access to my preferred types of mental health services or activities
	1 Strongly Agree	2 Agree	3 Neither Agree or Disagree	4 Disagree	5 Strongly Disagree
O1.3	My preferred type of mental health activity costs too much
	1 Strongly Agree	2 Agree	3 Neither Agree or Disagree	4 Disagree	5 Strongly Disagree
O2	Social influences
O2.1	Most people who are important to me would want me to be mentally healthy
	1 Strongly Agree	2 Agree	3 Neither Agree or Disagree	4 Disagree	5 Strongly Disagree
O2.3	I am more likely to look after my mental health if my family, friends, or colleagues also engaged in mental health activities
	1 Strongly Agree	2 Agree	3 Neither Agree or Disagree	4 Disagree	5 Strongly Disagree
O2.5	I feel inspired when I see people who are similar to me and my circumstances who actively look after their mental health
	1 Strongly Agree	2 Agree	3 Neither Agree or Disagree	4 Disagree	5 Strongly Disagree
O2.6	I don't get enough social/emotional support and encouragement to engage in regular mental health activities
	1 Strongly Agree	2 Agree	3 Neither Agree or Disagree	4 Disagree	5 Strongly Disagree

## Sheet: Substance Use
A	Motivation
A1	Role and Identity
	Avoiding the abuse of alcohol and other drugs forms part of my identity
	1 Strongly Agree	2 Agree	3 Neither Agree or Disagree	4 Disagree	5 Strongly Disagree
	I feel like a bit of a role model to others around me with respect to avoiding the abuse of alcohol and other drugs
	1 Strongly Agree	2 Agree	3 Neither Agree or Disagree	4 Disagree	5 Strongly Disagree
A2	Beliefs about capabilities
	I am confident that I can avoid the abuse of alcohol and other drugs
	1 Strongly Agree	2 Agree	3 Neither Agree or Disagree	4 Disagree	5 Strongly Disagree
	Whether or not I avoid the abuse of alcohol and other drugs is up to me
	1 Strongly Agree	2 Agree	3 Neither Agree or Disagree	4 Disagree	5 Strongly Disagree
(r)	I am less likely to avoid abusing alcohol and other drugs when conditions change (e.g., stress at work, going out with certain friends, going on holiday)
	1 Strongly Agree	2 Agree	3 Neither Agree or Disagree	4 Disagree	5 Strongly Disagree
A3	Optimism
	I am optimistic that I will eventually avoid the abuse of alcohol and other drugs
	1 Strongly Agree	2 Agree	3 Neither Agree or Disagree	4 Disagree	5 Strongly Disagree
A4	Beliefs about consequences
T	Physical activity in adults decreases one’s chance of having weight issues
	1 Mostly True	2 Sometimes True	3 Not Sure	4 Sometimes False	5 Mostly False
T	Physical activity in adults decreases one’s chance of having cardiovascular issues
	1 Mostly True	2 Sometimes True	3 Not Sure	4 Sometimes False	5 Mostly False
T	Physical activity in adults decreases one’s chance of developing dementia
	1 Mostly True	2 Sometimes True	3 Not Sure	4 Sometimes False	5 Mostly False
F	Physical activity in adults decreases one’s chance of developing hearing issues
	1 Mostly True	2 Sometimes True	3 Not Sure	4 Sometimes False	5 Mostly False
T	physical activity in adults decreases one's chance of developing osteoporosis
	1 Mostly True	2 Sometimes True	3 Not Sure	4 Sometimes False	5 Mostly False
F	Physical activity is unhelpful in the management of depression
	1 Mostly True	2 Sometimes True	3 Not Sure	4 Sometimes False	5 Mostly False
F	Physical activity is not related to life expectancy
	1 Mostly True	2 Sometimes True	3 Not Sure	4 Sometimes False	5 Mostly False
T	vigorous physical activity can increase the risk for a heart attack or stroke in some people
	1 Mostly True	2 Sometimes True	3 Not Sure	4 Sometimes False	5 Mostly False
F	Being physically active makes people have less energy for other activities
	1 Mostly True	2 Sometimes True	3 Not Sure	4 Sometimes False	5 Mostly False
T	Physical activity helps control blood pressure
	1 Mostly True	2 Sometimes True	3 Not Sure	4 Sometimes False	5 Mostly False
A5	Reinforcement
	I find it rewarding to avoid the abuse of alcohol and other drugs
	1 Strongly Agree	2 Agree	3 Neither Agree or Disagree	4 Disagree	5 Strongly Disagree
	My motivation to avoid abusing alcohol and other drugs increases when I think about the benefits in the short term (e.g., avoiding the consequences of being drunk)
	1 Strongly Agree	2 Agree	3 Neither Agree or Disagree	4 Disagree	5 Strongly Disagree
	My motivation to avoid abusing alcohol and other drugs increases when I think about the long term benefits (e.g., managing the consequences of addictions, reduced chance of chronic diseases)
	1 Strongly Agree	2 Agree	3 Neither Agree or Disagree	4 Disagree	5 Strongly Disagree
	I generally reward myself for avoiding the abuse of alcohol and other drugs
	1 Strongly Agree	2 Agree	3 Neither Agree or Disagree	4 Disagree	5 Strongly Disagree
A6	Intention
	I intend to avoid abusing alcohol and other drugs and have decided when and how to achieve this
	1 Strongly Agree	2 Agree	3 Neither Agree or Disagree	4 Disagree	5 Strongly Disagree
A7	Goals
	I have clearly specified short term goals regarding the abuse of alcohol and other drugs
	1 Strongly Agree	2 Agree	3 Neither Agree or Disagree	4 Disagree	5 Strongly Disagree
	I have clearly specified long term goals regarding the abuse of alcohol and other drugs
	1 Strongly Agree	2 Agree	3 Neither Agree or Disagree	4 Disagree	5 Strongly Disagree
	I have a clear idea of what I want to get out of avoiding the abuse of alcohol and other drugs
	1 Strongly Agree	2 Agree	3 Neither Agree or Disagree	4 Disagree	5 Strongly Disagree
A8	Emotions
	I find avoiding the abuse of alcohol and other drugs enjoyable
	1 Strongly Agree	2 Agree	3 Neither Agree or Disagree	4 Disagree	5 Strongly Disagree
(r)	I am less likely to avoid the abuse of alcohol and other drugs when I feel down, anxious or frustrated
	1 Strongly Agree	2 Agree	3 Neither Agree or Disagree	4 Disagree	5 Strongly Disagree
	I am less likely to avoid the abuse of alcohol and other drugs when I am under a lot of stress
	1 Strongly Agree	2 Agree	3 Neither Agree or Disagree	4 Disagree	5 Strongly Disagree
	Sometimes I feel low, anxious, or frustrated after avoiding the abuse of alcohol and other drugs
	1 Strongly Agree	2 Agree	3 Neither Agree or Disagree	4 Disagree	5 Strongly Disagree
B	Capability
B1	Knowledge
	Fruit and vegetables are a good source of protein
	1 Mostly True	2 Sometimes True	3 Not Sure	4 Sometimes False	5 Mostly False
	The nutrients that are essential for human life are found in varying amounts in different foods
	1 Mostly True	2 Sometimes True	3 Not Sure	4 Sometimes False	5 Mostly False
	The benefits of heatlhy diet include reducing the amount of fat, salt, and alcohol
	1 Mostly True	2 Sometimes True	3 Not Sure	4 Sometimes False	5 Mostly False
	Foods that get quickly digested are associated with weight loss
	1 Mostly True	2 Sometimes True	3 Not Sure	4 Sometimes False	5 Mostly False
	Bread, cream, cheese and chips are all high in saturated fat
	1 Mostly True	2 Sometimes True	3 Not Sure	4 Sometimes False	5 Mostly False
	Along with nutrients, non-nutrients, such as phytochemicals, play a role in optimal health
	1 Mostly True	2 Sometimes True	3 Not Sure	4 Sometimes False	5 Mostly False
	Fish is a good source of Omega 3
	1 Mostly True	2 Sometimes True	3 Not Sure	4 Sometimes False	5 Mostly False
	antioxidants in food increases one's chance of developing problems with memory and thinking
	1 Mostly True	2 Sometimes True	3 Not Sure	4 Sometimes False	5 Mostly False
	Food peparation and storage principles are not associated with health risks
	1 Mostly True	2 Sometimes True	3 Not Sure	4 Sometimes False	5 Mostly False
	Weight can be altered by changing the balance of incoming energy and energy release
	1 Mostly True	2 Sometimes True	3 Not Sure	4 Sometimes False	5 Mostly False
B2	Skills
	I would avoid the abuse of alcohol and other drugs if I knew how to ensure I get the health benefits of it
	1 Strongly Agree	2 Agree	3 Neither Agree or Disagree	4 Disagree	5 Strongly Disagree
	Avoiding the abuse of alcohol and other drugs requires skills I don't seem to have
	1 Strongly Agree	2 Agree	3 Neither Agree or Disagree	4 Disagree	5 Strongly Disagree
B3	Cognitive processes
	I find making decisions around avoiding the abuse of alcohol and other drugs difficult
	1 Strongly Agree	2 Agree	3 Neither Agree or Disagree	4 Disagree	5 Strongly Disagree
	I sometimes become distracted and forget about the reasons to avoid abusing alcohol and other drugs
	1 Strongly Agree	2 Agree	3 Neither Agree or Disagree	4 Disagree	5 Strongly Disagree
B4	Behavioural regulation
	I have habits and routines that make it difficult for me to avoid abusing alcohol and other drugs
	1 Strongly Agree	2 Agree	3 Neither Agree or Disagree	4 Disagree	5 Strongly Disagree
	I would avoid abusing alcohol and other drugs if I could better fit it into my everyday activities
	1 Strongly Agree	2 Agree	3 Neither Agree or Disagree	4 Disagree	5 Strongly Disagree
	I have difficulty with time management and as a result have little time to avoid abusing alcohol and other drugs
	1 Strongly Agree	2 Agree	3 Neither Agree or Disagree	4 Disagree	5 Strongly Disagree
	Once I start drinking alcohol or using other substances, I find that I often have trouble stopping when I originally intended (e.g., after two drinks)
	1 Strongly Agree	2 Agree	3 Neither Agree or Disagree	4 Disagree	5 Strongly Disagree
	I often get frustrated with the logistics of planning avoiding the abuse of alcohol and other drugs so I am tempted to postpone it
	1 Strongly Agree	2 Agree	3 Neither Agree or Disagree	4 Disagree	5 Strongly Disagree
C	Opportunity
C1	Environmental context and resources
	I don't get enough practical support to help me avoid abusing alcohol and other drugs (e.g., ??)
	1 Strongly Agree	2 Agree	3 Neither Agree or Disagree	4 Disagree	5 Strongly Disagree
	my workplace doesn't provide much opportunities for me to avoid the abuse of alcohol and other drugs
	1 Strongly Agree	2 Agree	3 Neither Agree or Disagree	4 Disagree	5 Strongly Disagree
	I don't have convenient access to my situations/places where it is easier for me to avoid abusing alcohol or other drugs
	1 Strongly Agree	2 Agree	3 Neither Agree or Disagree	4 Disagree	5 Strongly Disagree
	My preferred type activity, situation, or place where it is easier for me to avoid abusing alcohol or other drugs costs too much
	1 Strongly Agree	2 Agree	3 Neither Agree or Disagree	4 Disagree	5 Strongly Disagree
D3.2	My preferred type of physical activity costs too much
	1 Strongly Agree	2 Agree	3 Neither Agree or Disagree	4 Disagree	5 Strongly Disagree
C2	Social influences
	most people who are important to me would want me to avoid abusing alcohol and other drugs
	1 Strongly Agree	2 Agree	3 Neither Agree or Disagree	4 Disagree	5 Strongly Disagree
	Most people think that avoiding the abuse of alcohol and other drugs is good for one's health
	1 Strongly Agree	2 Agree	3 Neither Agree or Disagree	4 Disagree	5 Strongly Disagree
	I am more likely to avoid the abuse of alcohol or other drugs if my family, friends, or colleagues avoided abusing such drugs
	1 Strongly Agree	2 Agree	3 Neither Agree or Disagree	4 Disagree	5 Strongly Disagree
	Most of my friends avoid abusing alcohol or other drugs
	1 Strongly Agree	2 Agree	3 Neither Agree or Disagree	4 Disagree	5 Strongly Disagree
	I feel inspired when I see people who are similar to me and my circumstances who avoid abusing alcohol or other drugs
	1 Strongly Agree	2 Agree	3 Neither Agree or Disagree	4 Disagree	5 Strongly Disagree
	I don't get enough social/emotional support and encouragement to avoid abusing alcohol or other drugs
	1 Strongly Agree	2 Agree	3 Neither Agree or Disagree	4 Disagree	5 Strongly Disagree
